# Supplementary material for: Variability of Sialic Acids in Beef Breeds and Nutritional Implications in Red Meat
Source: Molecules. 2025 Feb 5;30(3):710. doi: 10.3390/molecules30030710 (PMC11821032; doi:10.3390/molecules30030710)
Supplement: Supplementary file 1 [file molecules-30-00710-s001.zip]

Archive with 1 entries (1 files):
- molecules-3398688-supplementary.pdf
